# Supplementary material for: Liking of salt is associated with depression, anxiety, and stress
Source: Chem Senses. 2023 Sep 20;48:bjad038. doi: 10.1093/chemse/bjad038 (PMC10628984; doi:10.1093/chemse/bjad038)
Supplement: bjad038_suppl_Supplementary_Tables_S1-S2 [file bjad038_suppl_supplementary_tables_s1-s2.xlsx]

## Sheet: DASS + Salt by sex
	Table S1: Recalled salt liking varies by DASS-21 scores indicative of anxiety and stress when stratified by sex (unadjusted and adjusted models)
		Recalled salt liking
		Females								Males
	DASS-21	Unadjusted		Model 1		Model 2		Model 3		Unadjusted		Model 1		Model 2		Model 3
		LSM ± SEM	p trend	LSM ± SEM	p trend	LSM ± SEM	p trend	LSM ± SEM	p trend	LSM ± SEM	p trend	LSM ± SEM	p trend	LSM ± SEM	p trend	LSM ± SEM	p trend
	DASS-D
	Normal	60.1 a ± 1.1	0.2	60.2 a ± 1.1	0.2	65.7 a ± 4.1	0.2	61.5 a ± 4.5	0.3	59.7 b ± 2.2	0.06	60.3 a ± 2.3	0.1	58.1 a ± 5.4	0.2	55.7 a ± 7.0	0.3
	Mild	61.2 a ± 2.4		60.6 a ± 2.4		66.1 a ± 4.9		62.0 a ± 5.2		63.1 ab ± 5.2		62.9 a ± 5.2		58.6 a ± 7.5		55.8 a ± 8.7
	Moderate	61.8 a ± 2.7		60.9 a ± 2.7		67.4 a ± 5.0		62.5 a ± 5.4		66.6 ab ± 5.2		66.9 a ± 5.4		64.8 a ± 7.4		62.2 a ± 7.9
	Severe	66.8 a ± 2.8		66.5 a ± 2.8		72.4 a ± 4.9		67.3 a ± 5.3		71.3 a ± 3.8		70.9 a ± 3.4		67.2 a ± 6.5		64.2 a ± 7.9
	DASS-A
	Normal	59.6 b ± 1.1	0.0005	59.8 b ± 1.1	0.002	65.1 b ± 4.1	0.002	60.8 b ± 4.5	0.003	61.3 b ± 2.0	0.04	61.9 a ± 2.1	0.07	56.0 a ± 5.7	0.09	55.5 a ± 6.9	0.09
	Mild/Moderate	60.2 b ± 1.9		59.4 b ± 1.9		65.4 b ± 4.6		60.8 b ± 4.9		73.5 a ± 4.3		72.9 a ± 4.4		66.4 a ± 6.0		65.5 a ± 7.4
	Severe	69.8 a ± 2.4		68.9 a ± 2.5		74.8 a ± 4.7		70.0 a ± 5.1		60.7 ab ± 5.1		60.3 a ± 5.3		54.1 a ± 7.5		52.0 a ± 8.6
	DASS-S
	Normal	59.5 b ± 1.1	0.01	59.9 b ± 1.2	0.04	65.9 b ± 4.1	0.03	62.1 a ± 4.5	0.07	62.7 a ± 2.1	0.7	61.3 a ± 1.2	0.08	61.3 a ± 5.9	0.7	59.6 a ± 7.1	0.8
	Mild	59.8 ab ± 2.5		58.9 ab ± 2.5		65.5 ab ± 4.9		61.2 a ± 5.1		64.8 a ± 5.1		60.7 a ± 2.3		59.2 a ± 6.6		57.8 a ± 7.9
	Moderate	68.2 a ± 2.4		67.3 a ± 2.5		74.0 a ± 4.9		69.2 a ± 5.3		65.5 a ± 4.4		67.4 a ± 2.3		58.7 a ± 7.3		56.9 a ± 8.6
	Severe	63.4 ab ± 2.7		62.3 ab ± 2.8		68.3 ab ± 4.9		64.2 a ± 5.3		42.8 a ± 16.0		62.8 a ± 2.8		44.9 a ± 17.8		43.2 a ± 18.2
	Model 1: age; Model 2: age, education, income, and smoking; Model 3: age, education, income, smoking, and BMI
	LSM, least squares mean; SEM, standard error of the mean; CI, confidence interval
	Values in the same row (within an analysis) denoted with the same letter are not significantly different from each other (Tukey’s HSD p < 0.05)
	Table S2: Recalled salt intensity does not vary by DASS-21 scores indicative of depression, anxiety, and stress when stratified by sex (unadjusted and adjusted models)
		Recalled salt intensity
		Females								Males
	DASS-21	Unadjusted		Model 1		Model 2		Model 3		Unadjusted		Model 1		Model 2		Model 3
		LSM ± SEM	p trend	LSM ± SEM	p trend	LSM ± SEM	p trend	LSM ± SEM	p trend	LSM ± SEM	p trend	LSM ± SEM	p trend	LSM ± SEM	p trend	LSM ± SEM	p trend
	DASS-D
	Normal	53.7 a ± 1.2	0.4	53.5 a ± 1.2	0.3	45.0 a ± 4.3	0.3	40.8 a ± 4.8	0.2	54.8 a ± 2.3	0.5	53.8 a ± 2.3	0.8	52.2 a ± 5.7	0.7	57.1 a ± 7.5	0.8
	Mild	57.8 a ± 2.5		58.1 a ± 2.5		49.8 a ± 5.0		45.9 a ± 5.5		50.4 a ± 5.4		51.1 a ± 5.3		47.3 a ± 7.8		52.9 a ± 9.2
	Moderate	54.2 a ± 2.8		54.5 a ± 2.8		45.4 a ± 5.2		41.9 a ± 5.7		46.6 a ± 5.4		49.4 a ± 5.5		46.9 a ± 7.7		51.0 a ± 8.4
	Severe	57.5 a ± 3.0		57.8 a ± 3.0		48.7 a ± 5.1		44.7 a ± 5.7		50.4 a ± 3.9		51.2 a ± 3.9		49.2 a ± 6.8		54.8 a ± 8.3
	DASS-A
	Normal	54.7 a ± 1.2	0.4	54.1 a ± 1.2	0.4	45.8 a ± 4.3	0.3	41.4 a ± 4.8	0.3	53.9 a ± 2.0	0.2	53.0 a ± 2.1	0.4	51.4 a ± 5.9	0.3	54.5 a ± 7.3	0.4
	Mild/Moderate	56.5 a ± 2.0		57.1 a ± 2.0		48.3 a ± 4.8		44.2 a ± 5.3		52.5 a ± 4.5		55.1 a ± 4.4		52.3 a ± 6.3		57.2 a ± 7.9
	Severe	52.0 a ± 2.5		53.5 a ± 2.6		43.6 a ± 5.0		39.8 a ± 5.5		43.4 a ± 5.4		46.2 a ± 5.3		42.7 a ± 7.8		47.8 a ± 9.1
	DASS-S
	Normal	55.1 a ± 1.2	0.9	54.6 a ± 1.2	1	45.8 a ± 4.3	1	41.4 a ± 4.9	1	54.0 a ± 2.1	0.5	53.4 a ± 2.1	0.6	53.1 a ± 5.9	0.3	56.8 a ± 7.3	0.4
	Mild	53.3 a ± 2.7		53.9 a ± 2.7		44.0 a ± 5.1		40.3 a ± 5.5		50.5 a ± 5.1		51.7 a ± 5.0		49.7 a ± 6.6		54.0 a ± 8.1
	Moderate	54.0 a ± 2.6		55.1 a ± 2.7		45.4 a ± 5.1		41.4 a ± 5.7		49.0 a ± 4.5		50.9 a ± 4.4		50.7 a ± 7.3		55.5 a ± 8.8
	Severe	55.2 a ± 2.9		55.9 a ± 2.9		45.5 a ± 5.1		41.2 a ± 5.7		34.3 a ± 16.2		33.0 a ± 16.0		23.2 a ± 17.8		28.1 a ± 18.6
	Model 1: age; Model 2: age, education, income, and smoking; Model 3: age, education, income, smoking, and BMI
	LSM, least squares mean; SEM, standard error of the mean; CI, confidence interval
	Values in the same row (within an analysis) denoted with the same letter are not significantly different from each other (Tukey’s HSD p < 0.05)
